# Supplementary material for: Trichoderma longibrachiatum TG1 increases endogenous salicylic acid content and antioxidants activity in wheat seedlings under salinity stress
Source: PeerJ. 2022 Nov 29;10:e12923. doi: 10.7717/peerj.12923 (PMC9753740; doi:10.7717/peerj.12923)
Supplement: Supplemental Information 1 — Each data point indicates the replicates of individual treatments. Wheat seedlings treated with NaCl only (NaCl) and treated with Trichoderma and NaCl (TG1+NaCl) at different concentration; 0, 50, 100 and 150 mM of NaCl. [file peerj-10-12923-s001.xlsx]

## Sheet: Sheet2
	NaCl conc.		PAL activity (Data 1)				SALICYLIC ACID CONTENT (Data 2)					Data 3. Effect of TG1 on wheat seedling germination under salt stress									Data 4. Effect of TG1 on wheat seedlings growth under salt stress										Data 5. Effect of TG1 on wheat shoot biomass under salt stress									Data 6. Effect of TG1 on wheat root biomass under salt stress									Effect of T. longibrachiatum TG1 on the chlorophyll and carotenoid contents of wheat seedlings under different salt stresses
			NaCl		TG1+NaCl		NaCl	TG1+NaCl				GR (%)	GP (%)	GI (%)		GR (%)	GP (%)	GI (%)			NaCl		TG1+NaCl			NaCl		TG1+NaCl			SFW	SDW	SRWC		SFW	SDW	SRWC			RFW	RDW	RRWC		RFW	RDW	RRWC
	0		20.6367		25.6067		0.213333		0.257		NaCl	85	80	53.33	TG1+NaCl	93	85	56.66		Shoot height	12.07		15.1		Root length	15.7		18.4		NaCl	582.22	57.17	90.18	TG1+NaCl	653.33	60.33	90.77		NaCl	293.31	36.11	87.67	TG1+NaCl	355.56	38.23	89.25			NaCl
	50		22.53		28.1367		0.24		0.31			75	68.33	45.56		90	76.67	51.11			10.13		11.5			10.3		13.37			408.89	40.72	90.04		546.66	52.32	90.43			217.78	27.75	87.26		288.86	34.31	88.12
	100		25.63		30.35		0.25		0.426667			73	66.65	44.44		82	75	50			6.3		10.27			8.4		10.1			290.33	29.83	89.73		504.44	49.01	90.28			137.77	22.4	83.74		201.11	30.6	84.78
	150		26.53		35.3867		0.273333		0.553333			57	55	36.63		80	61.66	41.11			5.27		8.23			6		9.1			148.67	17.67	88.11		308.87	30.88	90			94.07	19.83	78.92		123.56	23.53	80.96
[truncated: 43 more columns]
